# Supplementary material for: Sensor-Based Assessment of Quadriceps EMG-Amplitude-to-Torque Ratios at Different Knee Angles: An Exploratory Cross-Sectional Study
Source: Sensors (Basel). 2026 Jul 18;26(14):4568. doi: 10.3390/s26144568 (PMC13416507; doi:10.3390/s26144568)
Supplement: Supplementary file 1 [file sensors-26-04568-s001.zip]

Archive with 4 entries (4 files):
- Supplementary_Figure_S1.pdf
- Supplementary_Figure_S2.pdf
- Supplementary_Table_S1.pdf
- Supplementary_Table_S2.pdf
